# Supplementary material for: A Historical Collection of Termites in Ferrara: Recovery, Cataloguing and Geographical Analyses
Source: Insects. 2021 Sep 4;12(9):793. doi: 10.3390/insects12090793 (PMC8471403; doi:10.3390/insects12090793)
Supplement: Supplementary file 1 [file insects-12-00793-s001.zip]

Archive with 1 entries (1 files):
- insects-1338536-supplementary.pdf
